# Supplementary material for: Ex Vivo Characterization and In Vivo Nasal Delivery of Ropinirole-Loaded PEO-b-PCL/Tween 80/β-Cyclodextrin Systems in C57BL/6J Mice
Source: Molecules. 2026 Apr 23;31(9):1405. doi: 10.3390/molecules31091405 (PMC13165381; doi:10.3390/molecules31091405)
Supplement: Supplementary file 1 [file molecules-31-01405-s001.zip]

Archive with 1 entries (1 files):
- molecules-4240882-supplementary.pdf
